# Supplementary material for: Smartphone Apps for Measuring Human Health and Climate Change Co-Benefits: A Comparison and Quality Rating of Available Apps
Source: JMIR Mhealth Uhealth. 2016 Dec 19;4(4):e135. doi: 10.2196/mhealth.5931 (PMC5206483; doi:10.2196/mhealth.5931)
Supplement: Multimedia Appendix 1 [file mhealth_v4i4e135_app1.xlsx]

## Sheet: Travel
	APP	DATA CAPTURE			TRAVEL MODE CAPTURED								FEATURES
		Automatic	Start/stop recording	Manual entry/self report	Car	Bus	Train	Aeroplane	Motorcycle	Cycling	Walking/running	Other (specify)	Calculates CO₂ impact of each trip	Running total of CO₂ footprint/savings	Required CO₂ offset information	Personal health information (e.g. kcal burned)	Travel history	Tracks route on map	Comparison of travel choices/journey planning	Information on how travel affects emissions/tips to reduce	Tips to reduce travel related GHG emissions	Comparison with other users/behavioural norms	Sharing to social media	Rewards sustainable choices using points/scoring system	Leader Board	Goal setting
	Bikes vs Cars		✓							✓			✓	✓
	Bike Companion	✓ (If app is active)								✓			✓	✓		✓
	Bike da firma		✓							✓			✓	✓		✓	✓	✓					✓		✓
	Changers	✓			✓	✓	✓	✓		✓	✓		✓	✓			✓	✓					✓	✓	✓
	Commute Greener			✓	✓	✓	✓			✓		Carpool	✓	✓		✓					✓	✓ (points not emissions)		✓
	Cycling 365		✓							✓			✓	✓			✓	✓							✓
	Ecolife		✓		✓ (If < 80km)					✓	✓		✓	✓	✓	✓					✓		✓	✓	✓
	Eco Via		✓		✓	✓	✓	✓	✓		✓	Truck, boat	✓				✓	✓	✓
	EMission	✓			✓					✓	✓			✓		✓	✓
	Electrip		✓			✓							✓					✓	✓
	FuelGood		✓		✓								✓				✓				✓	✓
	Greener Mile		✓		✓	✓	✓		✓	✓	✓			✓			✓	✓			✓		✓
	Green Steps		✓		✓				✓	✓	✓	e-car	✓ (normalised score)						✓				✓
	Green Travel Choice			✓	✓	✓	✓	✓	✓	✓	✓	Hybrid car	✓	✓			✓		✓
	modalyzer	✓ (If app has been opened)			✓	✓	✓	✓		✓	✓	Tram, coach, boat	✓				✓	✓
	My Carbon		✓		✓	✓	✓		✓	✓	✓	Taxi	✓	✓				✓					✓	✓	✓
	My Open Road		✓		✓	✓	✓			✓	✓	Skateboard, carpool, hybrid car, electric car	✓	✓		✓	✓	✓					✓	✓	✓
	Singapore G1 Live Green		✓		✓	✓	✓		✓			Taxi	✓	✓		✓	✓									✓
	TripGo			✓	✓	✓	✓		✓	✓	✓	Carpool, taxi, car or bike rental	✓					✓	✓				✓
	Vapourz		✓					✓					✓	✓	✓		✓

## Sheet: Diet
	APP	INFORMATION/CONTENT																FEATURES
		Meat consumption	Fish consumption	Milk/dairy consumption	Rice consumption	Cereal/grain consumption	Fruit & Veg consumption	Total quanitity of food consumption	Packaging	Locally grown or imported	Organic/non-organic	Food waste	Tea, coffee or alcohol consumption (imported)	Storage of food (e.g. refrigeration)	Energy used for food production	Take out/eating out	Transport of food	Estimates Individual’s Carbon Footprint	Displays result for food separately from other activities	Tips/ideas to reduce dietary related emissions	Information on how diet affects carbon emissions	Required CO₂ offset information	Reference to environmental and health co-benefits	Comparison to others (national averages/other countries)	Ability to compare results over time	Sharing to social media	Rewards sustainable choices with points/scoring system	Leader board	Quiz
	AGE Carbon Calculator	✓		✓					✓	✓	✓	✓						✓	✓
	Carbon Buster	✓ (In tips)						✓	✓ (In tips)	✓	✓ (In tips)							✓		✓									✓
	Carbon Footprinter	✓		✓	✓		✓											✓	✓			✓				✓
	CarbonSins	✓																✓		✓				✓		✓	✓
	Count Carbon									✓								✓	✓					✓
	CO₂ Emission Calculator	✓						✓				✓						✓				✓
	CO₂ Footprint	✓																✓		✓
	EcoChallenge	✓								✓								✓	✓	✓	✓			✓		✓	✓	✓
	eco footprint	✓	✓	✓				✓	✓	✓	✓							✓		✓	✓
	ECO LIFE HACKS	✓	✓						✓ (In tips)	✓ (In tips)		✓	✓					✓		✓	✓			✓
	ecological footprint	✓	✓							✓								✓
	Food Miles Footprint																✓	✓	✓						✓
	Green Plaza	✓																✓		✓			✓
	GreenYou	✓	✓	✓		✓	✓									✓		✓	✓
	Lotus Greens Carbon Calculator	✓	✓	✓	✓				✓		✓ (In tips)	✓ (In tips)						✓		✓				✓		✓
	Math Tappers: Carbon Choices	✓	✓	✓	✓		✓											✓	✓		✓					✓
	Oroeco	✓						✓	✓ (In tips)	✓	✓	✓ (In tips)						✓	✓	✓	✓	✓	✓	✓		✓		✓
	Residential CO₂ Alert	✓						✓										✓	✓	✓				✓
	SustainableI	✓	✓	✓	✓	✓	✓		✓				✓				✓ (In tips)	✓		✓	✓			✓			✓
	VES CO₂ Tool HD	✓								✓	✓	✓ (In tips)						✓		✓	✓	✓		✓	✓	✓
